# Supplementary material for: Effects of Compounds Isolated from Lindera erythrocarpa on Anti-Inflammatory and Anti-Neuroinflammatory Action in BV2 Microglia and RAW264.7 Macrophage
Source: Int J Mol Sci. 2022 Jun 27;23(13):7122. doi: 10.3390/ijms23137122 (PMC9267112; doi:10.3390/ijms23137122)
Supplement: Supplementary file 1 [file ijms-23-07122-s001.zip]

Archive with 1 entries (1 files):
- ijms-1753519-supplementary.pdf
